# Supplementary material for: CsbZIP1-CsMYB12 mediates the production of bitter-tasting flavonols in tea plants (Camellia sinensis) through a coordinated activator–repressor network
Source: Hortic Res. 2021 May 1;8:110. doi: 10.1038/s41438-021-00545-8 (PMC8087823; doi:10.1038/s41438-021-00545-8)
Supplement: Supplementary file 2 — Supplemental Dataset S1-S4 [file 41438_2021_545_MOESM2_ESM.xlsx]

## Sheet: dataset1
Expression of under cold, salt, drought and MeJA stress(FPKM) ,Transcriptome data from experiments with tea cv. Shuchazao were retrieved from the tea plant information archive (http://tpia.teaplant.org/index.html).
Gene name abiotic stress	CsMYB4	CsPIF3	CsMYB12	CsMYB7	CsFLS	CsF3'H	CsUGT78A14	CsCHS	CsF3H	CsF3'5'H
CA_LYY-CA1-6h	30.1282	3.78984	5.26236	0	271.091	56.697	33.3136	83.6685	471.487	103.469
CA_LYY-CA1-7d	22.2002	3.21599	44.7487	0	521.589	839.533	149.651	228.089	2544.54	3.63314
CA_LYY-CA2-7d	21.0083	4.30986	75.0374	0.112442	124.614	440.132	167.527	60.3665	1303.23	1.58202
CA_LYY-CK	65.4842	2.44563	10.5344	0	679.58	91.1896	30.1387	187.675	782.052	360.787
CA_LYY-DA-7d	33.48	12.5205	3.51054	0	1129.18	398.602	35.9486	293.887	1794.64	180.476
N-N-0h	5.23949	5.89235	1.47953	0	106.45	124.258	12.7328	41.1298	269.953	151.468
N-N-24h	0.669321	8.48322	0.221469	0	29.1155	22.328	33.46	20.8349	30.0574	75.7287
N-N-48h	0.720101	3.51748	0.293346	0	31.5129	55.2642	23.9032	11.185	69.3489	54.2655
N-N-72h	3.31142	6.94162	1.51191	0	68.3861	98.3146	15.6564	18.6901	158.35	98.8232
PEG-N-0h	5.23948	5.89234	1.47953	0	106.45	124.258	12.7328	41.1299	269.953	151.468
PEG-PEG-N-24h	0.898784	2.52978	1.41308	0	21.3889	47.5612	2.88127	10.0811	36.7678	8.85747
PEG-PEG-N-48h	2.35261	6.94346	1.82555	0	29.9632	65.4439	9.37623	12.3926	73.4407	29.07
PEG-PEG-N-72h	2.21759	2.37021	2.9459	0	15.1266	31.3993	2.36744	38.7148	18.0003	10.1995
SCZ-CK	16.1098	5.57034	28.293	0	1527	880.419	43.6839	376.113	2579.68	1938.21
SCZ-12h_MeJA	30.5436	3.74516	56.7973	0.457442	2903.06	1328.15	105.275	446.731	3059.14	1291.05
SCZ-24h_MeJA	29.3963	2.25253	79.8744	0.101435	2899.27	1534.33	140.933	485.609	3155.54	1305.48
SCZ-48h_MeJA	18.1756	3.72965	26.1612	0.140508	1945.59	1460.09	28.0385	406.666	3001.09	1889.36

## Sheet: dataset2
Changes of major flavonols in tea plant leaf under shading treatment. Data were expressed as the ratio of SD/LT: Shading / light.
Flavonols Treatment	M-3-O-Glu	M-3-O-Gal	Q-3-O-Glu/R	K-3-O-galact	Q-3-O-Gal	K-7-O-Glu	K-3-O-Gal	K-3-O-Glu	ng/g
LT0H	203.341	401.518	155.66	563.424	482.302	74.5362	49.089	24.8676
LT12H	201.654	414.064	156.68	556.796	339.5	65.7668	45.4507	31.9327
LD2D	198.241	459.655	180.514	557.212	315.567	68.8144	44.424	26.0221
LD4D	209.522	541.383	209.663	494.144	316.545	76.1423	47.5977	30.0636
LD8D	235.544	575.611	245.367	376.596	271.696	71.159	39.6235	32.6508
LD14D	221.297	615.612	297.289	452.594	249.031	94.8042	61.8472	67.3277
SD0H	217.05	416.37	161.536	603.188	496.883	75.5641	52.0428	21.3509
SD12H	209.041	442.243	161.192	553.995	313.65	65.1855	43.3623	33.5058
SD2D	225.961	399.354	186.181	457.919	322.7	69.2906	53.1421	20.7312
SD4D	143.397	466.822	155.754	446.059	264.781	52.3686	35.6751	16.03
SD8D	87.2709	421.429	83.1156	329.708	197.603	35.8769	19.5584	15.1327
SD14D	93.6327	485.012	93.9762	366.084	144.749	46.4646	27.2566	16.8496

## Sheet: dataset3
Effects of shading treatment on key metabolic gene expression in tea leaf analyzed by qRT-PCR.Differences between SD and LT (control) were analyzed.
Gene name Treatment	CsMYB12	CsMYB4	CsMYB7	CsHY5	CsPIF3	CsFLS	CsF3'H	CsUGT78A14	CsCHS	CsF3H	CsF3'5'H
LT4H	0.314213	0.280747	1.43202	0.0365484	0.35	2.63345	0.078	0.118017	0.356859	0.179197	0.0326637
LT8H	0.289084	0.310747	1.32486	0.0562556	0.36	2.38415	0.075	0.120032	0.521832	0.213193	0.0312569
LT2D	0.151201	0.300747	1.65432	0.0545775	0.32	1.83949	0.087	0.0700162	0.515243	0.183269	0.0386508
LT8D	0.178606	0.459992	1.35413	0.0525118	0.41	1.21399	0.074	0.0493896	0.373142	0.117567	0.02916
LT14D	0.185434	0.422231	1.24578	0.0290435	0.39	1.18939	0.06	0.0393697	0.345337	0.116461	0.013543
SD4H	0.147576	0.218695	1.42	0.019728	0.271704	0.791922	0.062	0.0488643	0.223905	0.0753445	0.00906194
SD8H	0.108865	0.255211	1.66031	0.00828528	0.264061	0.315687	0.054	0.0291107	0.248884	0.0638532	0.0162259
SD2D	0.0747198	0.295313	1.5802	0.00764631	0.513973	0.403164	0.034	0.025998	0.201254	0.0577743	0.013837
SD8D	0.0579464	0.310051	2.22966	0.00888229	0.801937	0.238244	0.021	0.0164867	0.177074	0.0428539	0.00556333
SD14D	0.0244124	0.416963	2.44873	0.00293422	0.642832	0.198267	0.018	0.012043	0.12726	0.0215981	0.00596209

## Sheet: dataset4
		Expression of different tissues (FPKM) ,Transcriptome data from experiments with tea cv. Shuchazao were retrieved from the tea plant information archive (http://tpia.teaplant.org/index.html).
	Tissues Gene name	Root	Fruit	Stem	Apical bud	Young leaf	Old leaf	Flower	Mature leaf
	CsMYB12	92.9603	6.60743	25.2628	72.0356	72.1701	32.5741	14.0605	6.09733
	CsMYB4	1.80182	35.8245	45.4807	42.2096	40.8029	23.3729	7.25122	48.6765
	CsMYB7	15.3057	9.30341	26.7906	29.4747	35.3094	5.65826	80.8582	20.2223
	CsPIF3	0.0979251	4.24045	25.3204	0.395221	0.462793	10.5592	2.01869	4.81661
	CsFLS	526.5	1272.27	156.01	137.11	2537.04	2092.48	474.69	12.14
	CsF3H	425.37	662.09	94.71	192	1470.01	1269.92	517.66	437.71
	CsF3'5'H	0.69	282.62	0.19	103.24	1058.37	810.68	105.54	0.52
	CsF3'H	343.64	534.67	215.57	109.35	646.04	521.73	329.99	285.86
	CsUGT78A14	16.3535	6.91815	21.7458	38.0378	35.3008	248.711	17.5255	50.2171
	CsCHS	230.55	546.24	23.61	35.67	1347.27	1432.24	292.26	81.39
	TEA012075	7.28563	31.0997	9.07115	50.8342	53.1955	54.2583	38.9075	9.99516
	TEA032623	0	0	0	0	0	0.043525	1.0445	0
	TEA014382	33.9996	113.158	101.243	336.93	546.945	155.68	21.7738	441.263
	TEA007077	0.0979251	4.24045	25.3204	0.395221	0.462793	10.5592	2.01869	4.81661
	TEA006216	2.96713	0.676279	3.12301	2.74898	0.805603	0.504891	0.200865	0.705322
	TEA016401	0.450455	0.84078	0.92249	1.94976	2.1597	0.426545	0.492119	0.807409
	TEA009412	22.9603	6.60743	25.2628	72.0356	72.1701	32.5741	14.0605	6.09733

## Sheet: dataset5
Effects of shading treatment on key metabolic gene expression in tea leaf analyzed(FPKM) .Differences between SD and LT (control) were analyzed.
Gene name Treatment	TEA014382.1	TEA032623	TEA012075	TEA007077	TEA006216	TEA016401.1	TEA009412.1
LT4H	157.06	0.09	58.47	0.04	3.08	3.53	32.84
LT8H	180.18	0.1	43.11	0.3	2.06	4.62	34.35
LT2D	178.03	0.09	58.81	0.27	2.18	5.32	35.65
LT8D	113.24	0	40.51	0.41	2.49	3.89	43.66
LT14D	130.79	0	38.9	0.39	2.46	3.91	39.61
SD4H	177.19	0.19	42.15	0.25	2.92	4.1	29.13
SD8H	165.31	0	25.81	0.82	2.17	5.18	26.06
SD2D	168.47	0	29.82	0.54	2.11	4.59	26.84
SD8D	131.69	0.1	55.83	0.08	2.19	4.42	21.5
SD14D	161.81	0	36.37	0.29	1.56	3.26	18.11
